# Supplementary material for: A panel of seven immune-related genes can serve as a good predictive biomarker for cervical squamous cell carcinoma
Source: Front Genet. 2022 Nov 2;13:1024508. doi: 10.3389/fgene.2022.1024508 (PMC9667556; doi:10.3389/fgene.2022.1024508)
Supplement: Supplementary file 1 [file Table3.xlsx]

## Sheet: Table 3 (3)
ID	StromalScore	ImmuneScore	ESTIMATEScore	TumorPurity
TCGA-C5-A7UC-01A-11R-A352-07	-1322	-620.808	-1942.8	0.949296
TCGA-EA-A3QD-01A-32R-A22U-07	19.344	1413.55	1432.89	0.685636
TCGA-C5-A901-01A-11R-A37O-07	-862.489	3.89484	-858.594	0.887477
TCGA-C5-A8YT-01A-11R-A37O-07	-12.7366	-178.275	-191.012	0.838131
TCGA-EK-A2PM-01A-11R-A18M-07	-1303.51	-1093.86	-2397.37	0.968146
TCGA-EK-A2RB-01A-11R-A18M-07	-1317.65	4.59004	-1313.06	0.916223
TCGA-VS-A9UM-01A-11R-A42T-07	-462.676	498.304	35.628	0.819524
TCGA-VS-A9V2-01A-11R-A42T-07	-835.882	611.445	-224.437	0.840797
TCGA-C5-A907-01A-11R-A37O-07	-850.938	383.979	-466.959	0.859532
TCGA-MY-A5BD-01A-11R-A26T-07	-1357.56	-514.152	-1871.72	0.945964
TCGA-FU-A3HZ-01A-11R-A213-07	-1090.66	-290.777	-1381.44	0.920199
TCGA-C5-A1MH-01A-11R-A14Y-07	-167.849	952.546	784.696	0.751693
TCGA-IR-A3L7-01A-21R-A213-07	-1091.4	-733.155	-1824.55	0.943697
TCGA-MA-AA3W-01A-11R-A38B-07	-747.691	1204.03	456.335	0.782596
TCGA-C5-A8XI-01A-11R-A37O-07	-947.069	402.992	-544.076	0.865262
TCGA-MA-AA3X-01A-22R-A42S-07	-478.945	432.966	-45.9792	0.826329
TCGA-VS-AA62-01A-11R-A42T-07	-588.555	1037.08	448.523	0.783309
TCGA-C5-A1BF-01B-11R-A13Y-07	-393.946	369.076	-24.8703	0.82458
TCGA-C5-A1BI-01B-11R-A13Y-07	-488.553	780.655	292.102	0.797374
TCGA-FU-A3TX-01A-11R-A22U-07	-1188.56	229.957	-958.6	0.894146
TCGA-C5-A2LZ-01A-11R-A213-07	-1246.52	308.001	-938.523	0.892823
TCGA-ZJ-A8QR-01A-11R-A37O-07	-1347.6	7.45939	-1340.14	0.917809
TCGA-JW-A5VG-01A-11R-A28H-07	-1093.67	442.769	-650.899	0.873016
TCGA-MU-A5YI-01A-11R-A32P-07	135.928	263.747	399.675	0.787746
TCGA-EA-A410-01A-11R-A32Y-07	-464.123	-245.203	-709.326	0.877167
TCGA-JX-A3PZ-01A-11R-A32Y-07	-381.295	655.225	273.93	0.798981
TCGA-EX-A69L-01A-11R-A32P-07	-450.896	1065.54	614.648	0.767919
TCGA-VS-A953-01A-11R-A38B-07	-1533.5	-68.5418	-1602.04	0.93239
TCGA-C5-A1M5-01A-11R-A13Y-07	-881.511	485.24	-396.271	0.854183
TCGA-C5-A902-01A-11R-A37O-07	-1236.21	697.731	-538.478	0.86485
TCGA-C5-A1M7-01A-11R-A13Y-07	-903.638	341.319	-562.319	0.866602
TCGA-DG-A2KK-01A-11R-A180-07	-1068.28	78.6514	-989.631	0.896176
TCGA-EA-A3HU-01A-11R-A213-07	-634.732	1182.88	548.148	0.774135
TCGA-C5-A3HD-01B-11R-A213-07	-1642.76	-561.217	-2203.98	0.960649
TCGA-EA-A3HQ-01A-11R-A213-07	-626.858	496.312	-130.546	0.833256
TCGA-EX-A8YF-01A-11R-A37O-07	-933.921	562.051	-371.87	0.852315
TCGA-DS-A0VN-01A-21R-A10U-07	-275.16	1165.43	890.273	0.741382
TCGA-EK-A2H0-01A-11R-A180-07	-1491.82	-46.7488	-1538.57	0.928982
TCGA-DS-A5RQ-01A-11R-A28H-07	-885.032	362.571	-522.46	0.863667
TCGA-Q1-A6DT-01A-11R-A32P-07	-1047.3	-335.615	-1382.91	0.920284
TCGA-ZJ-AAXA-01A-11R-A42T-07	-1019.01	-441.65	-1460.66	0.924689
TCGA-EA-A1QT-01A-11R-A14Y-07	-1041.6	-150.814	-1192.42	0.908985
TCGA-MY-A5BE-01A-21R-A26T-07	-128.756	1742.37	1613.61	0.666086
TCGA-MU-A51Y-01A-11R-A26T-07	-314.542	902.219	587.678	0.770449
TCGA-FU-A23K-01A-11R-A16R-07	-524.035	597.126	73.091	0.81636
TCGA-EA-A3HR-01A-11R-A213-07	-1015.1	-210.401	-1225.5	0.910998
TCGA-VS-A8QC-01A-11R-A37O-07	-631.006	-99.5013	-730.507	0.878656
TCGA-ZJ-AB0I-01A-11R-A42T-07	-961.947	108.908	-853.039	0.887101
TCGA-GH-A9DA-01A-21R-A37O-07	-756.508	251.673	-504.835	0.86236
TCGA-EK-A2RC-01A-11R-A18M-07	-449.943	586.149	136.206	0.810974
TCGA-EA-A44S-01A-12R-A26T-07	-842.135	343.367	-498.767	0.861909
TCGA-Q1-A6DW-01A-11R-A32P-07	-1123.77	-68.6506	-1192.42	0.908985
TCGA-FU-A2QG-01A-11R-A18M-07	-1457.45	-29.3634	-1486.81	0.926143
TCGA-C5-A1MK-01A-11R-A14Y-07	-192.479	51.3386	-141.14	0.834115
TCGA-ZJ-A8QO-01A-11R-A37O-07	-382.5	746.8	364.3	0.790934
TCGA-MA-AA43-01A-11R-A42T-07	-435.491	-292.106	-727.597	0.878452
TCGA-C5-A1BL-01A-11R-A13Y-07	-1119.88	454.397	-665.48	0.874058
TCGA-ZJ-A8QQ-01A-11R-A37O-07	-1281.55	-113.514	-1395.06	0.92098
TCGA-VS-A8EJ-01A-11R-A37O-07	-908.946	-187.937	-1096.88	0.90305
TCGA-C5-A7UI-01A-11R-A36F-07	-671.803	789.975	118.172	0.81252
TCGA-Q1-A73Q-01A-21R-A32P-07	-1391.2	-438.298	-1829.5	0.943937
TCGA-DS-A1OA-01A-11R-A14Y-07	-566.433	588.532	22.0982	0.82066
TCGA-C5-A8XK-01A-11R-A37O-07	-1226.98	-89.3458	-1316.33	0.916416
TCGA-C5-A905-01A-11R-A37O-07	-1617.34	-377.117	-1994.46	0.951653
TCGA-C5-A7X5-01A-11R-A36F-07	-1112.08	-598.645	-1710.72	0.938038
TCGA-EK-A2RM-01A-21R-A18M-07	-419.389	-315.821	-735.21	0.878985
TCGA-IR-A3LL-01A-11R-A213-07	-668.439	1151.76	483.323	0.780123
TCGA-DR-A0ZM-01A-12R-A10U-07	-482.04	990.559	508.519	0.777804
TCGA-R2-A69V-01A-11R-A32P-07	-74.2153	1668.86	1594.64	0.668161
TCGA-C5-A7UH-01A-11R-A352-07	-780.385	-13.9822	-794.368	0.883093
TCGA-VS-A9UH-01A-11R-A42T-07	50.1648	1259.74	1309.9	0.698665
TCGA-LP-A4AV-01A-11R-A32Y-07	-270.707	863.549	592.842	0.769965
TCGA-VS-A8QF-01A-21R-A37O-07	-789.473	396.781	-392.691	0.853909
TCGA-UC-A7PG-01A-11R-A42S-07	-862.832	-258.317	-1121.15	0.904575
TCGA-C5-A0TN-01A-21R-A14Y-07	-994.793	-11.4074	-1006.2	0.897253
TCGA-C5-A1MQ-01A-11R-A14Y-07	-161.563	1024.94	863.376	0.744026
TCGA-EX-A69M-01A-11R-A32P-07	-1054.96	683.015	-371.943	0.85232
TCGA-C5-A1MP-01A-11R-A14Y-07	-42.7077	886.928	844.22	0.745902
TCGA-C5-A7CG-01A-11R-A32P-07	-409.097	1416.18	1007.09	0.729767
TCGA-C5-A1BN-01B-11R-A14Y-07	-1431.47	-506.074	-1937.54	0.949053
TCGA-FU-A5XV-01A-11R-A28H-07	-1087.75	-135.591	-1223.34	0.910867
TCGA-EA-A3QE-01A-21R-A21T-07	-633.499	1148.77	515.27	0.777181
TCGA-VS-A8Q8-01A-11R-A37O-07	-744.6	679.713	-64.8871	0.827889
TCGA-BI-A0VR-01A-11R-A10U-07	-624.36	732.028	107.668	0.813418
TCGA-EK-A2PL-01A-11R-A18M-07	-1340.62	-48.4076	-1389.03	0.920634
TCGA-DR-A0ZL-01A-11R-A10U-07	-1645.91	-464.274	-2110.18	0.956733
TCGA-LP-A5U3-01A-11R-A28H-07	-1112.03	238.74	-873.292	0.888469
TCGA-MY-A5BF-01A-11R-A26T-07	-1067.49	508.976	-558.51	0.866322
TCGA-JW-A5VH-01A-11R-A28H-07	-891.851	-1185.7	-2077.55	0.955329
TCGA-C5-A1BK-01B-11R-A13Y-07	-583.329	1237.43	654.098	0.764197
TCGA-VS-A8EC-01A-11R-A36F-07	-1794.51	-1256.98	-3051.49	0.987691
TCGA-IR-A3LH-01A-21R-A213-07	232.314	1403.4	1635.71	0.663663
TCGA-VS-A8QA-01A-11R-A37O-07	-1623.77	-219.833	-1843.6	0.944618
TCGA-C5-A8XJ-01A-11R-A37O-07	-384.738	-85.9714	-470.709	0.859813
TCGA-EA-A5FO-01A-21R-A28H-07	-1998.57	-807.872	-2806.44	0.981427
TCGA-FU-A3HY-01A-11R-A21T-07	-1607.88	-525.845	-2133.73	0.957733
TCGA-FU-A3TQ-01A-11R-A22U-07	-779.863	246.539	-533.324	0.86447
TCGA-VS-A94X-01A-11R-A38B-07	-1228.33	-62.4605	-1290.79	0.914909
TCGA-EA-A5O9-01A-11R-A28H-07	-1297.78	51.9981	-1245.78	0.912222
TCGA-VS-A9U5-01A-11R-A42T-07	-1108.73	425.443	-683.29	0.875325
TCGA-EK-A2IP-01A-11R-A180-07	-1336.63	-44.5915	-1381.22	0.920186
TCGA-RA-A741-01A-11R-A33Z-07	-613.498	724.464	110.966	0.813137
TCGA-IR-A3LC-01A-11R-A213-07	-1106	-3.34869	-1109.35	0.903835
TCGA-DG-A2KM-01A-11R-A180-07	258.538	1933.58	2192.11	0.600425
TCGA-FU-A3YQ-01A-11R-A22U-07	-236.295	844.285	607.99	0.768545
TCGA-EK-A3GN-01A-11R-A213-07	-1608.12	-654.172	-2262.3	0.962991
TCGA-C5-A8XH-01A-11R-A37O-07	-924.897	376.161	-548.736	0.865605
TCGA-C5-A1BM-01A-11R-A13Y-07	-535.796	793.428	257.633	0.800418
TCGA-DS-A1OB-01A-11R-A14Y-07	-840.294	78.6867	-761.607	0.880826
TCGA-EA-A43B-01A-81R-A32Y-07	-557.317	671.153	113.836	0.812891
TCGA-BI-A20A-01A-11R-A14Y-07	-566.553	655.149	88.5956	0.815044
TCGA-MA-AA41-01A-11R-A38B-07	-1236.94	11.3154	-1225.62	0.911006
TCGA-EA-A411-01A-11R-A24H-07	-123.908	-24.844	-148.752	0.834731
TCGA-DS-A3LQ-01A-21R-A21T-07	-332.998	-32.4912	-365.49	0.851825
TCGA-EK-A2PK-01A-11R-A18M-07	-396.694	1054.59	657.9	0.763837
TCGA-VS-A950-01A-11R-A42T-07	-890.883	-220.671	-1111.55	0.903973
TCGA-VS-A94W-01A-12R-A37O-07	-651.323	863.384	212.061	0.80441
TCGA-VS-A959-01A-11R-A42T-07	-771.363	394.657	-376.706	0.852686
TCGA-EX-A1H5-01A-31R-A13Y-07	-1161.47	-357.909	-1519.38	0.927936
TCGA-Q1-A5R2-01A-11R-A28H-07	-515.497	693.788	178.291	0.807345
TCGA-HM-A3JK-01A-11R-A32Y-07	269.47	354.684	624.154	0.767024
TCGA-C5-A7CJ-01A-11R-A32P-07	-142.57	604.893	462.323	0.782048
TCGA-EK-A2PG-01A-11R-A18M-07	-1820.13	-388.036	-2208.17	0.960819
TCGA-VS-A957-01A-11R-A42T-07	-1823.68	-434.635	-2258.31	0.962833
TCGA-HG-A2PA-01A-11R-A213-07	-632.343	247.208	-385.135	0.853332
TCGA-MA-AA3Y-01A-11R-A38B-07	-479.834	832.503	352.67	0.791978
TCGA-VS-A9UI-01A-11R-A42T-07	-1124.64	469.895	-654.742	0.873291
TCGA-VS-A94Y-01A-11R-A38B-07	-631.424	80.4131	-551.01	0.865772
TCGA-C5-A2LV-01A-11R-A18M-07	-607.65	552.086	-55.5637	0.827121
TCGA-C5-A8YR-01A-12R-A37O-07	-768.138	678.912	-89.2257	0.829888
TCGA-JW-A852-01A-11R-A352-07	-1286.29	140.3	-1145.99	0.906123
TCGA-VS-A9UJ-01A-11R-A42T-07	-1259.82	-1123.75	-2383.57	0.967636
TCGA-DS-A0VK-01A-21R-A10U-07	-813.481	-390.913	-1204.39	0.909716
TCGA-DG-A2KL-01A-11R-A180-07	57.4373	360.288	417.725	0.786111
TCGA-DG-A2KJ-01A-11R-A32Y-07	-587.254	877.957	290.703	0.797498
TCGA-DS-A7WI-01A-12R-A352-07	-1194.36	215.951	-978.406	0.895444
TCGA-C5-A7CO-01A-11R-A352-07	-1317.67	55.6782	-1261.99	0.913194
TCGA-ZJ-AAX8-01A-11R-A42T-07	-77.9428	579.807	501.864	0.778418
TCGA-LP-A4AU-01A-32R-A32Y-07	-928.442	185.11	-743.332	0.879553
TCGA-C5-A3HE-01A-21R-A22U-07	-783.785	772.307	-11.478	0.823466
TCGA-EK-A2R8-01A-21R-A18M-07	-1032.78	-82.0876	-1114.87	0.904181
TCGA-UC-A7PD-01A-11R-A352-07	-1071.77	-142.089	-1213.86	0.910292
TCGA-MA-AA3Z-01A-11R-A38B-07	-1233.99	521.748	-712.239	0.877372
TCGA-JW-A5VK-01A-11R-A28H-07	-1494.72	-494.395	-1989.12	0.951412
TCGA-DS-A1O9-01A-11R-A14Y-07	-280.185	734.317	454.132	0.782797
TCGA-IR-A3LK-01A-12R-A213-07	-1232.22	312.16	-920.062	0.891599
TCGA-EA-A50E-01A-21R-A26T-07	-47.9374	80.8834	32.946	0.819749
TCGA-EK-A2RE-01A-11R-A18M-07	-1217.04	-438.372	-1655.42	0.935193
TCGA-ZJ-AAXD-01A-21R-A42T-07	-699.73	-244.233	-943.963	0.893182
TCGA-ZJ-AAXN-01A-11R-A42T-07	-708.57	387.771	-320.799	0.84837
TCGA-BI-A0VS-01A-11R-A10U-07	-535.92	146.827	-389.093	0.853634
TCGA-C5-A1ML-01A-11R-A14Y-07	-890.977	36.1072	-854.869	0.887225
TCGA-MU-A8JM-01A-11R-A36F-07	-976.4	377.443	-598.957	0.869273
TCGA-EK-A2RJ-01A-11R-A18M-07	-821.659	682.507	-139.152	0.833954
TCGA-DS-A0VL-01A-21R-A10U-07	-1069.24	228.386	-840.858	0.886274
TCGA-4J-AA1J-01A-21R-A38B-07	-563.029	-312.324	-875.352	0.888608
TCGA-FU-A23L-01A-11R-A16R-07	-758.377	650.12	-108.257	0.831443
TCGA-ZJ-AAXI-01A-11R-A42T-07	-1461.82	-58.2186	-1520.04	0.927972
TCGA-EK-A2R9-01A-11R-A18M-07	-137.649	589.848	452.199	0.782973
TCGA-JW-A5VL-01A-11R-A28H-07	-1046.44	628.19	-418.253	0.855856
TCGA-VS-A8EI-01A-11R-A37O-07	-722.1	474.464	-247.636	0.842636
TCGA-EA-A97N-01A-11R-A38B-07	-464.375	-247.396	-711.771	0.877339
TCGA-EA-A78R-01A-11R-A32P-07	-441.684	362.144	-79.5403	0.829094
TCGA-C5-A7CK-01A-11R-A32P-07	-625.18	-744.304	-1369.48	0.919511
TCGA-FU-A3NI-01A-11R-A21T-07	-739.527	-77.1067	-816.633	0.884621
TCGA-C5-A8YQ-01A-11R-A37O-07	-1131.89	-98.6725	-1230.56	0.911305
TCGA-VS-A9U6-01A-11R-A42T-07	-730.076	306.172	-423.904	0.856285
TCGA-VS-A94Z-01A-11R-A38B-07	-434.476	1150.26	715.78	0.758326
TCGA-C5-A1BE-01B-11R-A13Y-07	-974.337	-75.712	-1050.05	0.900076
TCGA-WL-A834-01A-11R-A352-07	-1014.91	-462.857	-1477.77	0.925642
TCGA-Q1-A73O-01A-11R-A32P-07	-800.267	294.483	-505.784	0.862431
TCGA-JW-AAVH-01A-11R-A38B-07	-1563.08	-403.421	-1966.5	0.950384
TCGA-HM-A4S6-01A-11R-A26T-07	-472.621	679.957	207.337	0.804821
TCGA-VS-A9UV-01A-11R-A42T-07	-1561.87	-368.973	-1930.84	0.948743
TCGA-EK-A2RO-01A-11R-A18M-07	-441.332	-145.796	-587.127	0.868413
TCGA-VS-A8EB-01A-11R-A36F-07	-941.369	228.379	-712.99	0.877425
TCGA-EA-A3Y4-01A-51R-A24H-07	-550.504	1109.25	558.744	0.773149
TCGA-C5-A1M8-01A-21R-A13Y-07	-1205.42	-431.695	-1637.11	0.934239
TCGA-HM-A6W2-01A-21R-A33Z-07	-454.004	-289.546	-743.551	0.879568
TCGA-C5-A7CH-01A-11R-A33Z-07	-918.194	-195.288	-1113.48	0.904094
TCGA-EK-A2H1-01A-11R-A180-07	-268.654	714.033	445.379	0.783596
TCGA-ZJ-AAXT-01A-11R-A42T-07	-1127	30.2912	-1096.71	0.90304
TCGA-EK-A2PI-01A-11R-A18M-07	-884.459	-585.926	-1470.39	0.925231
TCGA-JX-A5QV-01A-22R-A28H-07	-1247.78	307.042	-940.74	0.892969
TCGA-VS-A9UL-01A-11R-A42T-07	-1521.31	-1132.37	-2653.68	0.976879
TCGA-PN-A8MA-01A-11R-A36F-07	-611.882	-23.8626	-635.745	0.871929
TCGA-EK-A2IR-01A-11R-A180-07	-1599.08	-1077.76	-2676.84	0.9776
TCGA-VS-A9UD-01A-11R-A42T-07	-810.826	1252.93	442.099	0.783895
TCGA-VS-A954-01A-11R-A38B-07	-791.537	-98.0687	-889.606	0.889565
TCGA-ZJ-AB0H-01A-11R-A42T-07	-457.45	821.537	364.087	0.790953
TCGA-DS-A1OC-01A-11R-A14Y-07	-1052.87	327.984	-724.891	0.878262
TCGA-VS-A8Q9-01A-12R-A37O-07	-1517.66	-226.835	-1744.5	0.939744
TCGA-C5-A3HL-01A-11R-A213-07	-1243.31	-185.94	-1429.25	0.922923
TCGA-DS-A0VM-01A-11R-A10U-07	-601.067	151.452	-449.615	0.858228
TCGA-EK-A2RN-01A-12R-A213-07	-880.82	532.347	-348.473	0.850514
TCGA-C5-A2LX-01A-11R-A18M-07	-397.939	1161.67	763.728	0.753719
TCGA-EA-A5ZE-01A-11R-A28H-07	-259.065	651.763	392.698	0.788377
TCGA-C5-A1BJ-01A-11R-A13Y-07	-565.742	445.231	-120.511	0.832441
TCGA-C5-A1MN-01A-11R-A14Y-07	-1151.79	-126.601	-1278.39	0.914173
TCGA-C5-A7XC-01A-11R-A38B-07	-569.928	530.371	-39.5572	0.825798
TCGA-ZJ-AAXJ-01A-11R-A42T-07	-1312.91	26.8191	-1286.09	0.91463
TCGA-EA-A1QS-01A-61R-A22U-07	429.524	94.5444	524.068	0.776368
TCGA-C5-A7UE-01A-11R-A33Z-07	-1420.14	-164.223	-1584.36	0.931449
TCGA-FU-A3WB-01A-11R-A22U-07	-1172.54	-529.201	-1701.74	0.93758
TCGA-JW-A5VJ-01A-11R-A28H-07	-1225.58	-215.201	-1440.78	0.923574
TCGA-LP-A4AW-01A-11R-A24H-07	95.2759	-244.278	-149.002	0.834751
TCGA-ZJ-AAXU-01A-11R-A42T-07	-912.291	665.378	-246.913	0.842579
TCGA-VS-A9UY-01A-11R-A42T-07	-984.305	209.117	-775.188	0.881768
TCGA-VS-A8EH-01A-11R-A36F-07	-1571.33	-387.826	-1959.16	0.950048
TCGA-C5-A1M6-01A-11R-A13Y-07	-1328.49	-730.563	-2059.06	0.954523
TCGA-EK-A2RA-01A-11R-A18M-07	-1219.81	782.932	-436.88	0.857267
TCGA-VS-A8EG-01A-11R-A36F-07	-1582.61	-314.228	-1896.84	0.947154
TCGA-VS-A9V3-01A-11R-A42T-07	-949.089	336.343	-612.746	0.870271
TCGA-EA-A5ZF-01A-11R-A28H-07	-535.645	-608.249	-1143.89	0.905993
TCGA-MA-AA42-01A-12R-A38B-07	-448.735	1606.68	1157.94	0.714449
TCGA-VS-A9U7-01A-11R-A42T-07	-868.299	704.178	-164.121	0.835971
TCGA-DS-A1OD-01A-11R-A14Y-07	-325.552	1269.17	943.614	0.736105
TCGA-ZJ-AAX4-01A-11R-A42T-07	-597.277	781.669	184.392	0.806816
TCGA-MY-A913-01A-11R-A37O-07	-769.577	408.163	-361.414	0.851511
TCGA-UC-A7PF-01A-11R-A352-07	-431.639	918.855	487.217	0.779766
TCGA-C5-A2LY-01A-31R-A18M-07	-610.714	1150.66	539.943	0.774897
TCGA-VS-A9UU-01A-11R-A42T-07	-1383.36	-321.433	-1704.79	0.937736
TCGA-C5-A8ZZ-01A-11R-A37O-07	-50.6448	-568.452	-619.097	0.87073
TCGA-EK-A3GJ-01A-21R-A213-07	-1008.84	682.08	-326.757	0.848833
TCGA-C5-A1MI-01A-11R-A14Y-07	-902.85	-15.2928	-918.142	0.891471
TCGA-EA-A6QX-01A-12R-A33Z-07	-897.483	422.401	-475.083	0.860141
TCGA-C5-A7X3-01A-11R-A352-07	-361.398	523.386	161.987	0.808754
TCGA-EA-A3HT-01A-61R-A21T-07	-172.797	174.518	1.7207	0.822366
TCGA-VS-A9UB-01A-22R-A42T-07	-692.013	1232.43	540.418	0.774853
TCGA-VS-A8EK-01A-12R-A37O-07	-1493.28	-155.124	-1648.41	0.934829
TCGA-VS-A9UC-01A-11R-A42T-07	-505.983	426.167	-79.8161	0.829116
TCGA-VS-A958-01A-11R-A42T-07	-737.213	1219.24	482.029	0.780242
TCGA-EK-A2R7-01A-11R-A18M-07	-831.73	280.303	-551.427	0.865803
TCGA-EA-A5ZD-01A-11R-A28H-07	-565.402	487.52	-77.8818	0.828958
TCGA-C5-A1BQ-01C-11R-A213-07	-872.427	582.631	-289.796	0.845952
TCGA-JW-A5VI-01A-11R-A28H-07	-608.296	275.348	-332.948	0.849313
TCGA-ZJ-AAXF-01A-31R-A42T-07	-363.018	770.277	407.259	0.78706
TCGA-EK-A2RK-01A-11R-A18M-07	-998.962	417.606	-581.356	0.867993
TCGA-LP-A4AX-01A-12R-A24H-07	-364.996	1011.33	646.336	0.764931
TCGA-Q1-A5R3-01A-11R-A28H-07	-986.618	460.359	-526.259	0.863948
TCGA-JX-A3Q0-01A-11R-A32Y-07	-965.552	535.1	-430.452	0.856781
TCGA-EX-A3L1-01A-11R-A32Y-07	-523.431	289.942	-233.489	0.841516
TCGA-EA-A3HS-01A-11R-A213-07	-921.248	73.0798	-848.168	0.88677
TCGA-C5-A2LT-01A-11R-A18M-07	-392.621	470.647	78.026	0.815941
TCGA-ZX-AA5X-01A-11R-A42T-07	264.052	641.464	905.516	0.739879
TCGA-EA-A439-01A-11R-A24H-07	-218.077	-319.771	-537.848	0.864804
TCGA-C5-A7CL-01A-11R-A32P-07	-773.764	-83.3574	-857.121	0.887377
TCGA-C5-A1MF-01A-11R-A13Y-07	-655.834	519.031	-136.802	0.833764
TCGA-VS-A8EL-01A-11R-A37O-07	-355.345	1098.23	742.886	0.755726
TCGA-EK-A2GZ-01A-11R-A180-07	-1250.54	7.28001	-1243.26	0.912071
TCGA-VS-A8QM-01A-11R-A37O-07	-79.6894	1135.44	1055.76	0.724864
TCGA-HM-A3JJ-01A-21R-A21T-07	-125.262	339.716	214.455	0.804201
TCGA-XS-A8TJ-01A-11R-A36F-07	-709.867	110.899	-598.968	0.869273
